# Supplementary material for: Necroptosis plays a role in TL1A-induced airway inflammation and barrier damage in asthma
Source: Respir Res. 2024 Jul 10;25:271. doi: 10.1186/s12931-024-02900-4 (PMC11238433; doi:10.1186/s12931-024-02900-4)
Supplement: Supplementary file 1 — Supplementary Material 1 [file 12931_2024_2900_MOESM1_ESM.xlsx]

## Sheet: Sheet1
Supplementary Table1 Primers for RT-PCR
Gene	Primer sequence (5′-3′)
Human TL1A	Forward: TTCAGTTCACCACCTTCTCCA
	Reverse: TATCCTTCTTGACGACTCCTTGAC
Human MLKL	Forward: TCACACTTGGCAAGCGCATGGT
	Reverse: GTAGCCTTGAGTTACCAGGAAGT
Human RIPK3	Forward: GCTACGATGTGGCGGTCAAGA
	Reverse: TTGGCCCAGTTCACCTCTCG
Human α-SMA	Forward: CTCTGGACGCACAACTGGCATC
	Reverse: CACGCTCAGCAGTAGTAACGAAGG
Human IL-1β	Forward: TTCGACACATGGGATAACGAGG
	Reverse: TTTTTGCTGTGAGTCCCGGAG
Human IL-6	Forward: AGACAGCCACTCACCTCTTCAG
	Reverse: TTCTGCCAGTGCCTCTTTGCTG
Human vimentin	Forward: TTGCCGTTGAAGCTGCTAACTACC
	Reverse: AATCCTGCTCTCCTCGCCTTCC
Human IL-8	Forward: GAGAGTGATTGAGAGTGGACCAC
	Reverse: CACAACCCTCTGCACCCAGTTT
Human MCP-1	Forward: CAGCCAGATGCAATCAATGCC
	Reverse: TGGAATCCTGAACCCACTTCT
Human GAPDH	Forward: GDACCGTCAAGGCTGAGAAC
	Reverse: TGGTGAAGACGCCAGTGGA
TL1A, tumor necrosis factor-like cytokine 1A; MLKL, mixed lineage kinase domain-like protein; RIPK3, receptor-interacting serine-threonine kinase 3; α-SMA, α-smooth muscle actin; MCP-1, monocyte chemotactic protein-1; RT-qPCR, reverse transcription quantitative polymerase chain reaction.
