# Supplementary material for: Necroptosis plays a role in TL1A-induced airway inflammation and barrier damage in asthma
Source: Respir Res. 2024 Jul 10;25:271. doi: 10.1186/s12931-024-02900-4 (PMC11238433; doi:10.1186/s12931-024-02900-4)
Supplement: Supplementary file 2 — Supplementary Material 2 [file 12931_2024_2900_MOESM2_ESM.xlsx]

## Sheet: Sheet1
Supplementary Table2 Characteristics of human serum subjects for ELISA
		Healthy	Asthma
Patients’ information	Number of patients	30	30
	Gender(male: female)	14:16:00	12:18:00
	Age	49.00(36.00-59.00)	51.50(43.50-60.00)
	BMI	24.02(21.33-26.50)	25.14(24.22-27.14)
Hemogram	WBC (109/L)	6.81(5.49-7.61)	7.23(6.26-8.66)
	Eosinophil(109/L)	0.11(0.06-0.15)	0.22(0.08-0.57)*
	Neutrophil(109/L)	3.81(3.18-4.52)	4.09(3.27-4.96)
	IgE (IU/mL)	34.50(15.68-123)	92.50(24.15-177.5)*
Lung function	FVC% pred	110.98(101.57-120.86)	106.59(91.97-119.35)
	FEV1% pred	104.44(97.79-117.02)	89.61(72.01-103.12)**
	FEV1/FVC	81.00(78.24-85.09)	71.98(61.67-76.04)**
BMI(body mass index); WBC(white blood counts); IgE(Immunoglobulin E); FVC% pred (forced vital capacity to predicted value ratio); FEV1% pred (forced expiratory volume at 1 s to predicted value ratio); Data are presented as median (IQR). Mann-Whitney U test: * P<0.05,**P<0.01 versus healthy.
